# Supplementary material for: Calhm6 Governs Macrophage Polarization Through Chp1‐Camk4‐Creb1 Axis and Ectosomal Delivery in Inflammatory Responses
Source: Adv Sci (Weinh). 2025 Sep 26;13(1):e02395. doi: 10.1002/advs.202502395 (PMC12766987; doi:10.1002/advs.202502395)
Supplement: Supplementary file 11 — Supporting Information [file ADVS-13-e02395-s004.zip]

Archive with 7 entries (7 files):
- WB-RawData (2).pdf
- WB-RawData (6).pdf
- WB-RawData (7).pdf
- WB-RawData (4).pdf
- WB-RawData (5).pdf
- WB-RawData (3).pdf
- WB-RawData (1).pdf
